# Supplementary material for: Comparison of antidiabetic drugs added to sulfonylurea monotherapy in patients with type 2 diabetes mellitus: A network meta-analysis
Source: PLoS One. 2018 Aug 27;13(8):e0202563. doi: 10.1371/journal.pone.0202563 (PMC6110472; doi:10.1371/journal.pone.0202563)
Supplement: S1 File — (XLSX) [file pone.0202563.s016.xlsx]

## Sheet: HbA1c
Study	Intervention	Mean	SD	N
Ba 2017	3	-0.85	1.1	132
	1	-0.05	1.1	124					Intervention
Gantz 2017	3	-0.84	0.57	126
	1	0.09	0.6	63
Yang 2015	3	-0.7	1.2	143			1=Placebo, 2=SGLT-2i, 3=DPP-4i, 4=GLP-1RA, 5= thiazolidinedione, 6=Metformin, 7=α-glucosidase inhibitor, 8=insulin
	1	-0.2	1.17	136
Hermansen2007	3	-0.3	0.92	103
	1	0.27	0.92	103
Barnett2013	3	-0.73	0.63	81
	1	-0.01	0.58	42
Garber2008	3	-0.61	0.1	264
	1	0.07	0.09	144
Pratley2009	3	-0.45	0.7	398
	1	0.01	1.19	97
Chacra2009	3	-0.59	0.93	496
	1	0.08	0.93	264
Yale 2017	2	-0.64	1	146
	1	-0.01	1.01	69
Dungan 2016	4	-1.4	1.06	239
	1	-0.1	1.06	60
Forst 2015	3	-0.5	0.8	82
	8	-0.8	0.8	79
Strojek 2014	2	-0.56	0.91	447
	1	-0.04	1.04	145
Hsieh 2011	7	-0.85	0.84	49
	1	-0.19	0.78	51
Scheen 2009	5	-0.9	1.3	508
	1	-0.4	1.3	493
Marre 2009	4	-0.93	1.23	695
	5	-0.44	0.89	232
	1	0.2	1.34	114
Seufert 2008	5	-1.03	1.22	319
	6	-1.16	1.22	320
Davidson 2007	5	-1.25	1.17	117
	1	0.15	1.17	116
Buse 2004	4	-0.66	1.31	254
	1	0.12	1	123
Araki 2015	2	-0.96	0.56	251
	6	-0.98	0.62	61
Kobayashi 2014	3	-0.56	0.74	60
	7	-0.46	0.62	60
Kaku 2010	4	-1.51	0.9	176
	1	-0.4	0.93	88
Zhu 2003	5	-1.65	1.5	425
	1	-0.4	1.03	105
Bachmann 2003	7	-0.35	1.48	164
	1	0.19	1.48	166

## Sheet: Fasting Plasma Glucose
Study	Intervention	Mean	SD	N
Ba 2017	3	-1.46	2.43	132
	1	-0.52	2.43	124					Intervention
Gantz 2017	3	-1.36	1.42	126
	1	-0.38	1.3	63
Yang 2015	3	-0.7	2.39	143			1=Placebo, 2=SGLT-2i, 3=DPP-4i, 4=GLP-1RA, 5= thiazolidinedione, 6=Metformin, 7=α-glucosidase inhibitor
	1	-0.3	2.33	136
Hermansen2007	3	-0.05	2.54	103
	1	1.02	2.53	103
Garber2008	3	-0.35	0.21	264
	1	0.2	0.2	144
Pratley2009	3	-0.36	2.62	399
	1	0.12	2.64	99
Chacra2009	3	-0.47	2.11	499
	1	0.04	2.11	265
Yale 2017	2	-1.55	2.28	146
	1	0.4	2.44	69
Dungan 2016	4	-1.7	2.54	239
	1	0.16	2.54	60
Strojek 2014	2	-1.15	1.98	447
	1	0.14	2.38	145
Hsieh 2011	7	-0.75	2.13	49
	1	-0.01	1.55	51
Seufert 2008	5	-2	2.9	319
	6	-1.9	2.9	320
Davidson 2007	5	-2.2	3.03	117
	1	1.3	3.03	116
Buse 2004	4	-0.45	2.89	254
	1	0.4	3.33	123
Araki 2015	2	-1.58	1.06	251
	6	-1.14	1.04	61
Kobayashi 2014	3	-0.67	2.1	60
	7	-0.78	2.1	60
Kaku 2010	4	-2.29	1.92	176
	1	-0.64	2.38	88
Zhu 2003	5	-1.6	2.63	425
	1	0.5	2.53	105
Bachmann 2003	7	-0.24	3.22	164
	1	0.58	3.22	166

## Sheet: Body Weight
Study	Intervention	Mean	SD	N
Gantz 2017	3	0.18	1.81	126
	1	-1.09	1.79	63					Intervention
Garber2008	3	0.6	0.76	264
	1	-0.4	0.3	144
Pratley2009	3	0.64	2.71	392			1=Placebo, 2=SGLT-2i, 3=DPP-4i, 4=GLP-1RA, 5= thiazolidinedione, 6=Metformin, 7=α-glucosidase inhibitor
	1	-0.2	2.71	96
Dungan 2016	4	-0.91	3.04	239
	1	-0.24	3.04	60
Strojek 2014	2	-1.77	3.51	447
	1	-0.77	4.02	145
Scheen 2009	5	2.6	24.79	508
	1	-1.3	24.79	493
Marre 2009	4	-0.2	4.96	234
	5	2.1	4.96	232
Buse 2004	4	-1.26	3.39	254
	1	-0.6	3.33	123
Araki 2015	2	-2.55	2.25	251
	6	-0.1	2.34	61
Kobayashi 2014	3	0.4	1.9	60
	7	-0.9	1.9	60
Kaku 2010	4	-0.16	12.15	176
	1	-1.12	13.58	88

## Sheet: Hypoglycemia
Study	Intervention	R	N
Gantz 2017	3	7	126						Intervention
	1	3	63
Yang 2015	3	0	143
	1	0	135				1=Placebo, 2=SGLT-2i, 3=DPP-4i, 4=GLP-1RA, 5= thiazolidinedione, 6=Metformin, 7=α-glucosidase inhibitor, 8=insulin
Hermansen2007	3	8	106
	1	3	106
Barnett2013	3	29	95
	1	7	43
Garber2008	3	8	339
	1	1	176
Pratley2009	3	51	401
	1	11	99
Chacra2009	3	70	501
	1	27	267
Yale 2017	2	19	146
	1	10	69
Dungan 2016	4	50	239
	1	2	60
Forst 2015	3	12	82
	8	23	79
Strojek 2014	2	47	450
	1	10	146
Hsieh 2011	7	20	59
	1	17	39
Scheen 2009	5	108	508
	1	65	493
Marre 2009	4	52	695
	5	10	232
	1	3	114
Seufert 2008	5	36	319
	6	50	320
Davidson 2007	5	8	121
	1	1	124
Buse 2004	4	64	254
	1	4	123
Araki 2015	2	15	273
	6	5	63
Kobayashi 2014	3	2	59
	7	3	55
Kaku 2010	4	4	176
	1	1	88
Zhu 2003	5	42	442
	1	0	112
Bachmann 2003	7	8	183
	1	2	189
Wolffenbuttel 2000	5	17	382
	1	4	192

## Sheet: Serious Adverse Event
Study	Intervention	R	N
Gantz 2017	3	2	126						Intervention
	1	0	63
Yang 2015	3	1	143
	1	1	135				1=Placebo, 2=SGLT-2i, 3=DPP-4i, 4=GLP-1RA, 5= thiazolidinedione, 6=Metformin, 7=α-glucosidase inhibitor
Hermansen2007	3	5	106
	1	6	106
Barnett2013	3	9	95
	1	3	43
Garber2008	3	9	339
	1	9	176
Pratley2009	3	22	401
	1	2	99
Chacra2009	3	10	501
	1	6	267
Yale 2017	2	14	146
	1	11	69
Dungan 2016	4	9	239
	1	0	60
Forst 2015	3	11	82
	8	6	79
Strojek 2014	2	45	450
	1	13	146
Scheen 2009	5	217	508
	1	230	493
Buse 2004	4	9	254
	1	10	123
Araki 2015	2	17	273
	6	3	63
Kobayashi 2014	3	1	59
	7	1	55
Kaku 2010	4	5	176
	1	3	88
Bachmann 2003	7	20	183
	1	20	189
